# Supplementary material for: Lithium-Based Upconversion Nanoparticles for High Performance Perovskite Solar Cells
Source: Nanomaterials (Basel). 2021 Oct 30;11(11):2909. doi: 10.3390/nano11112909 (PMC8623711; doi:10.3390/nano11112909)
Supplement: Supplementary file 1 [file nanomaterials-11-02909-s001.zip]

Archive with 1 entries (1 files):
- nanomaterials-1447995-supplementary.pdf
